# Supplementary material for: Use of re-randomized data in meta-analysis
Source: BMC Med Res Methodol. 2005 May 10;5:17. doi: 10.1186/1471-2288-5-17 (PMC1145185; doi:10.1186/1471-2288-5-17)
Supplement: Additional File 1 — An Excel file performing all of these calculations and allowing the readers to enter their own data [file 1471-2288-5-17-S1.XLS]

## Sheet: Sheet1
																	We use Ratio
	Given Parameters			(only enter green cells)						Results		First Randomization	Overall	Relative Difference			Total events / N
																	E/N =	0.478261
	The factor which multiplies the probablity																c=	0.4
	d =	3.71		c =	0.4					Risk Difference:		-0.137709	-0.150054	0.0822749			x	0	0.05	0.1	0.15	0.2	0.25	0.3	0.35	0.4	0.45	0.5	0.55	0.6	0.65	0.7	0.75	0.8	0.85	0.9	0.95	1
																	d
	The percentage of patients that were Re-Randomized																0	0	-0.0390541	-0.0770924	-0.114126	-0.150166	-0.185225	-0.219317	-0.252457	-0.28466	-0.315942	-0.346321	-0.375813	-0.404437	-0.43221	-0.459154	-0.485285	-0.510624	-0.535191	-0.559005	-0.582085	-0.604453
	x =	0.159								Risk Ratio		0.692308	0.692308	3.20731e-16			0.1	0	-0.0366095	-0.0721081	-0.106523	-0.13988	-0.172209	-0.203536	-0.233889	-0.263295	-0.291783	-0.319378	-0.346108	-0.372	-0.39708	-0.421373	-0.444906	-0.467701	-0.489785	-0.511181	-0.531911	-0.551999
																	0.2	0	-0.0341879	-0.0672153	-0.0991249	-0.129958	-0.159756	-0.188556	-0.216397	-0.243316	-0.269347	-0.294526	-0.318884	-0.342454	-0.365267	-0.38735	-0.408733	-0.429443	-0.449506	-0.468947	-0.487789	-0.506057
	The total number of patients entering First Randomization																0.3	0	-0.0317888	-0.062411	-0.0919224	-0.120376	-0.14782	-0.174303	-0.199869	-0.224561	-0.248418	-0.271477	-0.293776	-0.315346	-0.336222	-0.356432	-0.376007	-0.394972	-0.413354	-0.431178	-0.448467	-0.465243
	N =	92								Odds Ratio		0.55417	0.535473	0.0349161			0.4	0	-0.0294118	-0.0576923	-0.0849057	-0.111111	-0.136364	-0.160714	-0.184211	-0.206897	-0.228814	-0.25	-0.270492	-0.290323	-0.309524	-0.328125	-0.346154	-0.363636	-0.380597	-0.397059	-0.413043	-0.428571
																	0.5	0	-0.0270565	-0.0530563	-0.0780659	-0.102146	-0.125351	-0.147733	-0.169338	-0.190209	-0.210386	-0.229904	-0.248799	-0.267101	-0.284839	-0.302042	-0.318734	-0.33494	-0.35068	-0.365977	-0.38085	-0.395317
	The total Number of EVENTS after TWO randomizations																0.6	0	-0.0247227	-0.0485004	-0.0713948	-0.0934618	-0.114752	-0.135311	-0.155182	-0.174403	-0.193008	-0.211032	-0.228504	-0.245452	-0.261902	-0.277878	-0.293402	-0.308494	-0.323176	-0.337464	-0.351376	-0.364928
	In Treatment Group																0.7	0	-0.0224099	-0.044022	-0.064885	-0.0850433	-0.104537	-0.123405	-0.14168	-0.159393	-0.176575	-0.193252	-0.209449	-0.225189	-0.240494	-0.255384	-0.269878	-0.283992	-0.297744	-0.311149	-0.324222	-0.336976
	EAT =	18															0.8	0	-0.0201177	-0.0396186	-0.0585291	-0.0768753	-0.0946826	-0.111975	-0.128777	-0.14511	-0.160995	-0.176452	-0.1915	-0.206156	-0.220437	-0.234359	-0.247936	-0.261183	-0.274113	-0.286739	-0.299071	-0.311122
	In Control Group																0.9	0	-0.0178459	-0.035288	-0.0523206	-0.0689444	-0.0851644	-0.100989	-0.116427	-0.13149	-0.146189	-0.160536	-0.174542	-0.18822	-0.20158	-0.214633	-0.227391	-0.239863	-0.25206	-0.263991	-0.275665	-0.287091
	ECT =	26															1	0	-0.015594	-0.031028	-0.0462532	-0.061238	-0.0759622	-0.0904138	-0.104586	-0.118478	-0.132088	-0.145421	-0.15848	-0.17127	-0.183797	-0.196067	-0.208086	-0.219862	-0.231401	-0.242709	-0.253794	-0.264661
																	1.1	0	-0.0133619	-0.0268363	-0.040321	-0.0537446	-0.0670569	-0.0802229	-0.093218	-0.106025	-0.118634	-0.131037	-0.143229	-0.15521	-0.16698	-0.178539	-0.189891	-0.201037	-0.211982	-0.222728	-0.233282	-0.243645
	RESULTS (ESTIMATES)																1.2	0	-0.011149	-0.0227111	-0.0345186	-0.0464535	-0.0584313	-0.070391	-0.082288	-0.0940899	-0.105773	-0.11732	-0.128718	-0.139959	-0.151037	-0.161949	-0.172692	-0.183267	-0.193672	-0.20391	-0.213981	-0.223889
	The average Rate of events																1.3	0	-0.00895525	-0.0186503	-0.0288407	-0.0393548	-0.0500696	-0.0608955	-0.0717663	-0.082633	-0.0934585	-0.104215	-0.114882	-0.125444	-0.135889	-0.146208	-0.156396	-0.166448	-0.176361	-0.186135	-0.195768	-0.20526
	p =	0.378699															1.4	0	-0.00678019	-0.0146522	-0.0232826	-0.0324393	-0.0419571	-0.0517156	-0.0616256	-0.0716205	-0.0816498	-0.0916751	-0.101667	-0.111602	-0.121465	-0.13124	-0.140918	-0.150491	-0.159955	-0.169303	-0.178535	-0.187647
	Events in FIRST RANDOMIZATION ONLY																1.5	0	-0.00462358	-0.0107149	-0.0178395	-0.0256985	-0.0340806	-0.0428325	-0.0518412	-0.0610218	-0.0703099	-0.0796563	-0.0890227	-0.0983797	-0.107704	-0.116978	-0.126187	-0.13532	-0.144369	-0.153327	-0.162189	-0.170952
	Rate			Number			Total Number of Events										1.6	0	-0.0024851	-0.00683677	-0.0125071	-0.0191243	-0.0264276	-0.0342291	-0.0423908	-0.0508092	-0.0594058	-0.0681204	-0.0769062	-0.0857268	-0.0945533	-0.103363	-0.112139	-0.120865	-0.129532	-0.13813	-0.146652	-0.155093
	In Treatment Group			In Treatment Group			E =	34.8403									1.7	0	-0.000364498	-0.00301615	-0.00728141	-0.0127094	-0.0189867	-0.0258896	-0.033254	-0.0409576	-0.0489077	-0.0570331	-0.0652784	-0.0736005	-0.0819651	-0.090345	-0.0987188	-0.107069	-0.115382	-0.123647	-0.131854	-0.139997
	PA =	0.309845		EA =	14.2528					Use for Meta-Analysis:							1.8	0	0.00173852	0.000748532	-0.00215847	-0.00644662	-0.0117475	-0.0177995	-0.0244123	-0.0314445	-0.0387889	-0.0463635	-0.0541046	-0.0619623	-0.0698969	-0.0778771	-0.0858776	-0.0938783	-0.101863	-0.109818	-0.117733	-0.125599
	In Control Group			In Control Group			Total No of Non-Events										1.9	0	0.00382422	0.00445876	0.00286538	-0.000329588	-0.00469991	-0.00994539	-0.0158487	-0.022249	-0.029025	-0.0360839	-0.0433536	-0.0507775	-0.0583111	-0.0659186	-0.0735714	-0.0812465	-0.0889251	-0.0965921	-0.104235	-0.111844
	PC =	0.447553		EC =	20.5874		NE =	57.1597									2	0	0.00589287	0.00811598	0.00779363	0.00564786	0.00216501	-0.00231501	-0.00754761	-0.0133525	-0.0195941	-0.026169	-0.032997	-0.0400151	-0.0471737	-0.0544331	-0.0617612	-0.0691323	-0.0765254	-0.0839235	-0.0913124	-0.0986809
	Risk Difference																2.1	0	0.00794472	0.0117216	0.0126296	0.0114915	0.00885581	0.00510303	0.000505325	-0.00473758	-0.0104761	-0.0165961	-0.0230095	-0.0296471	-0.0364544	-0.0433877	-0.0504119	-0.0574986	-0.0646246	-0.071771	-0.0789223	-0.0860657
	RD =	-0.137709								Treatment Group			Control Group				2.2	0	0.00998003	0.0152769	0.0173764	0.0172066	0.0153804	0.0123193	0.00832329	0.00361151	-0.00165245	-0.00734422	-0.0133678	-0.019648	-0.0261255	-0.032753	-0.0394921	-0.046312	-0.0531876	-0.060098	-0.0670264	-0.0739586
																	2.3	0	0.011999	0.0187832	0.022037	0.0227985	0.0217462	0.0193436	0.0159185	0.0117093	0.0068935	0.00160557	-0.00405083	-0.00999473	-0.0161622	-0.022502	-0.0289733	-0.0355426	-0.0421828	-0.0488715	-0.0555903	-0.0623241
											EVENTS			EVENTS			2.4	0	0.014002	0.0222417	0.0266142	0.0282718	0.0279601	0.026185	0.0233022	0.0195693	0.0151773	0.0102707	0.0049606	-0.000666289	-0.00654158	-0.0126107	-0.0188298	-0.0251631	-0.0315817	-0.0380616	-0.0445831	-0.0511299
	Events in SECOND RANDOMIZATION ONLY										14.2528			20.5874			2.5	0	0.0159891	0.0256537	0.0311109	0.0336311	0.0340287	0.0328521	0.0304849	0.0272037	0.023213	0.018667	0.0136842	0.00835653	0.00275687	-0.00305686	-0.00903805	-0.0151489	-0.0213585	-0.0276414	-0.0339768	-0.0403472
	Rate			Number			Total Number of Events										2.6	0	0.0179607	0.0290202	0.0355294	0.0388806	0.0399579	0.0393527	0.0374763	0.0346241	0.0310139	0.0268094	0.022136	0.0170913	0.0117521	0.00617966	0.000423168	-0.00547746	-0.0114896	-0.0175865	-0.0237459	-0.0299494
	In Treatment Group			In Treatment Group			E' =	9.1597									2.7	0	0.0199169	0.0323424	0.0398724	0.0440244	0.0457536	0.0456942	0.0442854	0.0418412	0.0385921	0.0347113	0.030331	0.0255542	0.0204615	0.0151173	0.0095734	0.00387166	-0.00195365	-0.00787437	-0.0138672	-0.0199128
	P'A =	0.512326		E'A =	3.74715						SIZE			SIZE			2.8	0	0.0218579	0.0356214	0.0441421	0.0490664	0.0514211	0.0518837	0.0509208	0.0488647	0.0459587	0.0423852	0.038283	0.03376	0.0289009	0.023773	0.0184305	0.0129172	0.00726896	0.00151521	-0.00431967	-0.0102154
	In Control Group			In Control Group			Total No of Non-Events				46			46			2.9	0	0.023784	0.0388581	0.0483407	0.0540101	0.0569655	0.0579276	0.0573902	0.0557038	0.0531243	0.0498427	0.0460045	0.0417225	0.037085	0.0321624	0.0270109	0.0216764	0.0161962	0.0106009	0.00491604	-0.000837359
	P'C =	0.740026		E'C =	5.41255		NE' =	5.4683									3	0	0.0256954	0.0420535	0.0524705	0.058859	0.0623916	0.0638319	0.063701	0.0623671	0.0600984	0.0570945	0.0535073	0.0494543	0.0450274	0.0402996	0.0353297	0.0301651	0.0248446	0.0194	0.0138577	0.00823965
	Risk Difference																3.1	0	0.0275923	0.0452087	0.0565334	0.0636164	0.0677038	0.0696025	0.0698601	0.0688627	0.0668901	0.0641507	0.0608023	0.0569671	0.0527404	0.0481981	0.0434009	0.0383979	0.0332292	0.027928	0.0225215	0.0170324
	RD' =	-0.2277															3.2	0	0.0294749	0.0483245	0.0605314	0.0682853	0.0729065	0.0752447	0.0758741	0.0751979	0.0735078	0.0710204	0.0678996	0.0642718	0.0602358	0.05587	0.0512372	0.0463881	0.0413642	0.0361996	0.0309226	0.0255565
																	3.3	0	0.0313434	0.0514018	0.0644664	0.0728687	0.0780037	0.0807635	0.0817488	0.0813797	0.0799594	0.0777125	0.0748086	0.0713785	0.0675243	0.0633267	0.0588506	0.0541483	0.0492625	0.0442283	0.0390747	0.0338261
	OVERALL RISK DIFFERENCE																3.4	0	0.033198	0.0544416	0.0683401	0.0773695	0.0829991	0.0861639	0.0874901	0.0874148	0.0862522	0.0842349	0.0815381	0.0782967	0.0746158	0.0705788	0.0662523	0.06169	0.056936	0.0520263	0.0469908	0.0418544
	RD =	-0.150054	(using our formula)		RD =	-0.150054	(using direct data)										3.5	0	0.0350388	0.0574445	0.0721543	0.0817903	0.0878965	0.0914502	0.0931033	0.0933092	0.0923931	0.0905952	0.0880962	0.085035	0.0815197	0.077636	0.0734524	0.069024	0.0643959	0.0596053	0.0546827	0.0496536
																	3.6	0	0.0368661	0.0604116	0.0759107	0.0861336	0.0926992	0.0966268	0.0985935	0.0990687	0.0983886	0.0968005	0.0944906	0.0916016	0.0882446	0.0845076	0.0804605	0.0761601	0.0716526	0.0669759	0.0621614	0.0572352
	OVERALL RELATIVE DIFFERENCE																3.7	0	0.0386801	0.0633434	0.0796108	0.0904018	0.0974106	0.101698	0.103965	0.104699	0.104245	0.102857	0.100728	0.0980042	0.0947987	0.0912019	0.0872856	0.0831078	0.0787157	0.0741482	0.0694373	0.0646097
	ORD =	0.0822749															3.8	0	0.0404809	0.0662408	0.0832561	0.0945974	0.102034	0.106667	0.109224	0.110205	0.109967	0.108772	0.106816	0.10425	0.10119	0.0977271	0.093936	0.0898756	0.0855942	0.0811313	0.0765198	0.0717869
																	3.9	0	0.0422687	0.0691046	0.0868482	0.0987225	0.106571	0.111538	0.114372	0.115591	0.115561	0.114551	0.112761	0.110346	0.107424	0.10409	0.10042	0.0964718	0.0922965	0.0879341	0.0834179	0.0787759
																	4	0	0.0440437	0.0719354	0.0903883	0.102779	0.111026	0.116314	0.119415	0.120863	0.121032	0.120198	0.118568	0.116298	0.113509	0.110299	0.106743	0.102904	0.0988304	0.0945645	0.09014	0.0855854
																	4.1	0	0.045806	0.0747339	0.0938779	0.10677	0.115402	0.120998	0.124357	0.126024	0.126384	0.12572	0.124243	0.122112	0.119451	0.11636	0.112915	0.109179	0.105203	0.10103	0.0966938	0.0922233
																	4.2	0	0.0475558	0.0775008	0.0973182	0.110695	0.1197	0.125594	0.1292	0.131078	0.131622	0.131122	0.129791	0.127793	0.125256	0.122278	0.118939	0.115303	0.111422	0.107338	0.103087	0.0986972
																	4.3	0	0.0492934	0.0802367	0.100711	0.114559	0.123923	0.130105	0.133949	0.13603	0.136751	0.136407	0.135217	0.133348	0.130929	0.12806	0.124824	0.121284	0.117493	0.113495	0.109326	0.105014
																	4.4	0	0.0510187	0.0829423	0.104056	0.118362	0.128073	0.134533	0.138607	0.140883	0.141774	0.141581	0.140526	0.138781	0.136475	0.133712	0.130574	0.127126	0.123423	0.119508	0.115417	0.11118
																	4.5	0	0.0527321	0.0856181	0.107356	0.122105	0.132153	0.138881	0.143176	0.14564	0.146695	0.146647	0.145723	0.144096	0.141899	0.139238	0.136194	0.132836	0.129217	0.125381	0.121366	0.117203
																	4.6	0	0.0544335	0.0882649	0.110611	0.125791	0.136165	0.143152	0.14766	0.150305	0.151518	0.151609	0.150811	0.149298	0.147207	0.144643	0.141691	0.138418	0.13488	0.131122	0.12718	0.123086
																	4.7	0	0.0561233	0.0908831	0.113823	0.129422	0.140111	0.147347	0.152062	0.154882	0.156246	0.156472	0.155794	0.154392	0.152402	0.149932	0.147068	0.143878	0.140418	0.136734	0.132863	0.128837
																	4.8	0	0.0578016	0.0934732	0.116993	0.132998	0.143992	0.15147	0.156384	0.159372	0.160882	0.161238	0.160677	0.159381	0.157488	0.155109	0.15233	0.14922	0.145836	0.142223	0.138421	0.134461
																	4.9	0	0.0594684	0.0960359	0.120121	0.136521	0.147811	0.155523	0.160628	0.163779	0.16543	0.165911	0.165462	0.164268	0.16247	0.160179	0.157481	0.154449	0.151137	0.147594	0.143858	0.139961
																	5	0	0.0611239	0.0985717	0.123209	0.139992	0.15157	0.159507	0.164798	0.168105	0.169893	0.170494	0.170154	0.169059	0.167352	0.165145	0.162526	0.159568	0.156327	0.152851	0.149179	0.145344
